# Supplementary material for: Efficient Simultaneous Isolation of Pinostrobin and Panduratin A from Boesenbergia rotunda Using Centrifugal Partition Chromatography
Source: Molecules. 2024 Nov 2;29(21):5186. doi: 10.3390/molecules29215186 (PMC11547732; doi:10.3390/molecules29215186)
Supplement: Supplementary file 1 [file molecules-29-05186-s001.zip]

Archive with 1 entries (1 files):
- molecules-3271204-supplementary.pdf
